# Supplementary material for: Comprehensive Analysis of the Soybean (Glycine max) GmLAX Auxin Transporter Gene Family
Source: Front Plant Sci. 2016 Mar 9;7:282. doi: 10.3389/fpls.2016.00282 (PMC4783406; doi:10.3389/fpls.2016.00282)
Supplement: Supplementary Table S5 — Analysis of stress-related cis-elements in the 2-kb promoter sequences of GmLAXs. [file DataSheet2.xlsx]

## Sheet: GmLAX promoter analysis
Supplementary Table S5. Analysis of stress-related cis-elements in the 2-kb promoter sequences of GmLAXs.
Gene locus	Promoter sequence	Gene name	AuxRE TGTCTC	W box [CT]TGAC[TC]	ABRE [TC]ACGTG[GT]	EE AATATC	Myb box1 [TC]AAC[GT]G	Myb box2 CC[TA]ACC	Myb box3 TAACTG	Myb box4 CC[TA]AACC	MYCR/NAC CACATG	G box CACGTG	G-box2 TGACG[TC]	GCC box GCCGCC	G/T box CACGTT	HB CAATNATTG	ICEr2 ACTCCG	MYBR TGGTTAG	N box CACG[GA]C
Glyma.01G114000	TCTTTACAACAAGAGACTCACAGTCTCTTAATCCCTTAGAGAATGAGAAGAAGAAGAGGAACAAATCTCTCTAGAAAGAGATGGATTTTACAAATTGAGCACTCAATTAATTCCTTAATGAATTGCAATTGAATTGGCCAAGGAATTCTTAAGAGGATAAAATGAAATTGCTCTTTGAGAGGATAAACACTTTGTTGTTCTGAAAATCTCTAAGCAATTTCGTGTTTAAGTCACATATATATAGACCATTGGTGGTCATGAGTAAAGCCTTTGAAAAGTTGTGACTCTTGAAATTATTTTTCTGAAATTCCTGTCTGGTAATCGATTACAGTAATTGTGTAATCGATTACAGCTTTTAAAATTTGAATTAAAACGTTTACTAACTACTGGTAATCGATT…	GmLAX1	3	2			2		1	1			1	1
Glyma.02G255800	ATCATAAGTACTCGATAAAATTAATTGTTGAAATAGCTAAAAAATATAGAATGACATATTTAAAAAGGATAATAAGGAAATTCGATAAATATTTTAAGAATATAAAGACAATAAAATATAAAAATTTAGAAACTGACATTTTAAAAAATCTTATTTCATGTAACATTTCAAAAAATATTATAAGCTACTAAAATCTACTTAAAAAACTTTTTTACCTAACATTCAAACAAATTTTTTAGCTAATAAAAAATAACTAGAAGTTAACTAAAATAATTTGTCAAACATAGCCTAAATATTTTAAGGGTTAAAAGAGAATAAAATATAAAAATCTAAGAGCTAGAAGCTAGCGTTTTAAAAAAATATTACTTTAAGTAACATTTCGAAAAAGATACAAACTAC…	GmLAX2		3			3	1	2	3
Glyma.03G063600	TAAAATCTTTTACCTTAACGTATTTTCATCAAATTCTTCCGATGGCATTTTTACTAATAATTTTTTTTTTATTCAACATTGTAACTTACATACAATTTAAATATGATCTCGTTTCAAACGGTGCACATGCCATACCATTTATGGATTAAGAGATTTTAATTTTTTATTCTAAAGATGGATATATGCCGAGTAAACATCAAGTTTCGCCTGCTAAATAGGTATTAATTAGCAGTCGTAACTTTATTGTACAAGCTTAGGTATCTTTTCCTTTCAAGACAACTATTTTGACCATAAAAGATTACTTTAAGTTCAAAAATAACTACATTAAATATCATGAATGTTTATAACAAGATCATAAATTATTTCTATAAGGTCGAATAACCTCTTTTAAGTATCCTA…	GmLAX3	3	2	1	2	3		1		1			1
Glyma.03G063900	TTTTGAAAACTATTGACAACTATTTTATTTATGGTCTTAAAATGTCGTAAAAAATTACTCTCACTTGATGGAATCGTTTGGGAACACCAGTTTACTGCGACGGTGATCGCATTCGCTGCTAAATTATGGCTCATGAATTATTTTAGATGGGAATAAGTGTGCGCCACGAAGCATGCGGACAATGGAGTCACTATCTTGCAACCGATTAGGGAACATAGGCAAGTTGATGATTAAACCATCATCAATTAAAAACTTCCTTCCTTTCTCTATGAGATCTAGAGATACTAAATACAGGGAAATAGTTGAAGGGATCTTTTAGAAATTTCCCTGAGCTAAAAGAAAATAATTAATCGGGATTTCAATTTTTGAAACAATGAAATTATTGATTGAGATTCGGAT…	GmLAX4	4	1		1	3	1	1		1					2
Glyma.04G004800	CAGAACGTGCAGAACAGACTGAATACACTAATTATGCAGACACCCACGTTAACCTCCACTTCGCCTGACAATGAACTACGGTAAAAAATTTAACTGATCCGTAACAAAGATAATTCTATGTATCGGAACACCTAATAATACCATTAAGAGCTTACATTAACCAATGAGAGGCAAGGGGCAAGGTGCTTATTATGCTAGGAAAAAAATTGAACTAAGTATAAGGTTTGCAACAAATTGGAGGTGGTCAAGGAGACACAAGTACAGCGAATGTTTCTGGTCCCAGAGCCTACAAAGTATGACTAAACATGCATTGGGATATTTTCTACTGCAGCAAAACTATATATGTTTTTAGGACCTCCAAAGTCGTAATTAGCGGATTCTCTCAACAACCTTGCCTGC…	GmLAX5	3	3	2	4	1	2	1			1	1		3
Glyma.04G252300	ATTATAAGTGAGATTCATTAAATAAGTAGTTAGTTCTAAAAAAATTTGTAATTTTCAATAATTCTAACTAATAAAAAAATATGTTTAAAAGAATGGGTTAGTGTTAGAGAATATGGTTCTAACATTTATGTTATTGCAAGGATTTAATAGAGCTATCAGCCCAGTCTAGCTATTTGCAAATACAATTTACAGAAGTTTTATTTTTATTCTTTTATTTACAATTTACAGAAGTAAAAGCTACAGAGCCTCGCTAATGAACTCAGGAACTTGATCATAAACAACTATCTCTTGTCATGAGTGCAGGCTATTCTTAATTTTTTAAAAATCTGACTTAGCTGAATTATCGTATCATAATATAAAGTTTTGATTAGTTATATTTTTTTGTAACACTGTCGATAA…	GmLAX6		2	3	1	4		1		1	1	2
Glyma.06G004500	CTTTTTTCATTTTTTCTGGATCGATTTTATATCTATAAAATATGTTATGTAATAATTAATTTCACCATGGTCTTACAATATTATTCATGTATATGTCCTACTTCATCCGCCATATGATCATAAGAGTATAATATATATTATTAGGTTTAAATATATTTTTTATCTTAATATTTTTTTTTCTCTATAAATTTATTTTTTTCATTTTAATTTTTATAAAATATGTTTATTTTATTTTCATCCTTAAAATACTTTAAATAACACTTTAAATAATAAAAAAAATATTTTAAACAGTAAAAAACATTATTTAAAACACTTTAAGAATAAAAAATCAAAATAAATATATTTTGTAAGGATTAAAATAAAAAATAAATTTATAAGAATAAAAATATAAAAAATACT…	GmLAX7	2	2	1	1		1			1		1
Glyma.06G110200	ACTACTACTAATCTATATAATAAAACAATATACAAGAAAAATTACCTTAAGGAGTGTCAGTGACTTACCCTTTAAAATATTTCGTATTATTGATTATATTTTATTAAAGAAGTACAAAATTATTAGTGAGATTCATTAATAAGTAGTGAATTATACAATTTTTTTTTTATTTTTCAATAATTTCAACTAGTTATAAAAAATATGTTTAAAAGAATGGGTTAGTATTATAGAATATGATTCTAGCATTCCTGTTATTACTAGGGTATAATAATTTTTTGACAGAATACAGGAGCTATCAGCCCAGTAATAGTCTAGCTATTTGCAAATACAATTTACAGATGTTTTTATTTTCTTATTTACAATTTACAGAAGTTAAAGCTACAGAGGCTCGCTAATGAA…	GmLAX8		4	2	1	4	1	2		1	1					1
Glyma.07G147000	AAAGAAATATCATGTAAACACCCGTATTGGGAGTGTATTTTTAATTGTCCCCGGCAAATAATGTATGGAATGTGTGGAACTCACTTTGGAAAATAAAGATACCAAGTAATTAAAGATTTTCATTTCGAGAGTCCTGCACAATGTTTTAACTGTGACTGTGAGAAGCTATTTATTGCAACGTGACATCCCTATCGGTGATGAGACAATTATGCATCTGAAGCTTTATGCCCATTCTCTATTAAGTGTTTGGATCAGATCCCACCTCATGACTCTTTTGGAATATCTTCCTTTCCTATGGTTCTTATGGATAAATTGAAAAGACTTAATTAGGTTATTTTTTAATGAAAGTTGGCAACGTATTTTTGAAAATTTATTATATTTTAAAAATATAAAATAAAA…	GmLAX9	4	2		3	3	1	2	1				1	1
Glyma.11G106000	GCCCCCAAAACCTTGCGCTTTTTGGACCCTCAACTCATGCATGCTTTCCTTTTTATTTTAATTTCTCCCCTTAGTATGATCAGCAGCACCACTAGGTAAATGATATTCTTATCTTAATTCATAAAAAAGACAAACTCATCATGGTTTATCATCATGTGCGGAAGAAGAATAATCAGTGAGCTCTATAGCCAACTCATTTCAAATTTTTAAAAAAGACAAATATGAAGGCTGGTAACTTTTTCCTGCACTATTTGGACCACTGTCAGAAAATTTCATGACAATGAAAATGAGGGGTGAAGGAAAGGAGCCATTTTACCTACCAATGAAATATAATGTATTTCTATCTTGTTTTTAAAGGTTCTAAACTGTTGAATAAATATATGACAGAACTGAAGAAAG…	GmLAX10	1	2		1		5		1	6							1
Glyma.11G228300	AAAAATCACAACGGTAAAAAAAAAAACTTCAATGTCAATGAAATTTTTTAATCCAGTTTGCTTTACACACCAATGAAATCATGCAAAAAAGTGAGGAAACCACATTAACCTAAAGAAACTTCATTGGCAACACAAAAATTTAGGTAAGTTTATTTTAACACGTCATTGAAACTGCATTAAAAATGATAAAAGTCACAACAATTAAAAGAAGCTTCATTTTCAATGGAAAAATTTAGTCAATGAGTTCTCTTGCATAGCTAAAATCACATAAAAAGGTGAAAAAGTCACAAGGATCAAAAGAAATTTCATTGGAAATGAAAAAAATTGTTTACTTTTCACACCAATGAAACCATAGTAAACTCCAACAATCAAAAGAAATCATTGGCAATGCAAAAATTT…	GmLAX11	2	1	1		3	2	1	4		1	1
Glyma.12G030900	ATGCAGTGCAAAGGTGCTGATTATGTTAAGAATATATTTGAACAAGCCAGAAGGTAGGTAATAGAATGAGGTTGGTCAAGGAGACACAAGTAACAGGGAATGTTTCTGGTCCCAGTGACTTGAAAGTGTGACTTAACAAGGAGTGGAATGTGGGCTTCCAACATTCTTCATGAATATGTTTTGCTGCCCCAAAGGCCAAAACCTTGTGCTTTTTGGACCCTCAACTCATGCATGTTTCCTTTTTATTTTAATTTCTCCCCTCATTATGATCAGCAGCACCACCAGGTAAATGATGTTCTTATCTTAATTCATAAAAAAGACAAACTCATCATGGTTTATATCATCATGAGGGGAAGGAGAATAATCAGTGAGCTCTTTAGCCAACTCATTCAAATTTTT…	GmLAX12	1	2			1	5		1	3
Glyma.14G060700	CATGTCCAGTTAAATTTAAAGTAAAGTAAAATAACGTACTTTTAAGTAGATATTATATTTTCATTATGATGTTAATTAATGTAATAGTGAAAATAAACAATGTAATATAAAATAGTAAAAAATAAAATAAACCTATCATTTATGAATATCTATATCTTGAAGTATATTGTTGCAAAATAAAATAAATATTATAAATAGTCACCAGTTAAGAGACTCGAAATCATATAAACATAAGACCGCACCTGCACAAAATATACTTAATTATTATCTATCACTGTCAATAGCATTATGTAATGAAAGAGAAAAAAAATCCTACATTATGTAAAAATAATAAAACCCTGATGAACGAAGAAGAGAAAAAGTTAATGATAATAAAATCCTATCTTACGTAGAAAAGAG…	GmLAX13		3		4	7	3	5	3
Glyma.18G029000	GCTTAATTTTCAATGGAGAAATTTAGTTGAGTTAGTTTTCTTGCACCGCTAAAATTCCCGTAAAAAGGTGAAAAAATCATAGAGACTAAAAGAAGTTTCATTGTCAATGGAGAAATTTGATTGAATTTGTTTTAATGCACTACTCAAACCATCTAAAAAGGTGAAAATGTCACAACAATTAAAAAAACTTCATTTTCAATGGAGAAATTTTGTCGAGTTTATTTTCGTACACGACTAAAATTGTGTAAAAAGGTCAAAAAATCACAAAGATCAAAAGAAGTTTAATTATCAATAAAGAAATTTGATCAAATTTGTTTTAACACATTACTGAAATCACCTAGAAAGTGAAAAAGTCACATCAATTAGAAAAAACTTCATTTTCAATGAAAAATTTTAGTT…	GmLAX14	2	2	1		4	2	2	3									1
Glyma.18G198400	AATTTTGATCCTATAATTTTATAATTGAATAATTTTGATCTCAAAAAATTTGTTACACATTTAATCCTTCATGTTTTTAACATTTAACAATTTTAAATCGTCATTAATTATTCTTTTTTAATAATTTTTTTTACATGACATTTAAATGAAAATGAGATAACATGAATGTGAATAATGATAAGATAAATCAGTCACATATACCAATGTAGTGACGTAATAATTAAAACCAAATTTTCAACCATTAATATTACTAAGATATGTAATAAATGGTCATGTTATTTATTATTATGTTAACATGTTAATATTGTATCATCACTTAGATTCAAAATTATTAATTTGTGTTAAAAAATTGACAACAAATTAATTATGAACCAAAATTATTAAATCCTAAAAACATGG…	GmLAX15	2	2		1	3		1		1		1	1
